# Supplementary material for: Ribose and Non-Ribose A2A Adenosine Receptor Agonists: Do They Share the Same Receptor Recognition Mechanism?
Source: Biomedicines. 2022 Feb 21;10(2):515. doi: 10.3390/biomedicines10020515 (PMC8962312; doi:10.3390/biomedicines10020515)
Supplement: Supplementary file 1 [file biomedicines-10-00515-s001.zip]

Archive with 4 entries (4 files):
- Video_ADN_LUF.mp4
- Video_CGS_LUF.mp4
- Video_NECA_LUF.mp4
- video_Tandem.mp4
